# Supplementary material for: Aggression and spatial positioning of kin and non-kin fish in social groups
Source: Behav Ecol. 2023 May 12;34(4):673–81. doi: 10.1093/beheco/arad036 (PMC10332448; doi:10.1093/beheco/arad036)
Supplement: arad036_suppl_Supplementary_Material_S2 [file arad036_suppl_supplementary_material_s2.xlsx]

## Sheet: arad036_suppl_Supplementary_Mat
Row	Group	AggressorID	RecipientID	Assignment	AggressorSex	RecipientSex	ContestBehavioursGiven	Distance_cm	TimeWithNoPredator_Minutes	Notes
1	1	001_058_F	001_059_F	Related	F	F	0	10.8677	39.5767	Group refers to the ID given to the N. multifasciatus social group
2	1	001_058_F	001_062_DM	Unrelated	F	M	0	3.14566	39.5767	AggressorID refers to the ID given to the individual being aggressive to (or inducing submission from) the other fish in the dyad
3	1	001_058_F	001_093_F	Related	F	F	0	12.8649	39.5767	RecipientID refers to the ID given to the individuals being aggressed at (or showing submission towards) in the dyad
4	1	001_059_F	001_058_F	Related	F	F	0	10.8677	39.5767	Assignment refers to the kinship assignment for the dyad
5	1	001_059_F	001_062_DM	Unrelated	F	M	0	7.82435	39.5767	AggressorSex refers to male (M) or female (F)
6	1	001_059_F	001_093_F	Unrelated	F	F	0	8.79521	39.5767	RecipientSex refers to male (M) or female (F)
7	1	001_062_DM	001_058_F	Unrelated	M	F	0	3.14566	39.5767	ContestBehavioursGiven refers to the number of contest behaviours counted on behalf of the aggressor
8	1	001_062_DM	001_059_F	Unrelated	M	F	0	7.82435	39.5767	Distance_cm refers to the distance separating the home shells of the two fish in the dyad
9	1	001_062_DM	001_093_F	Related	M	F	0	11.3494	39.5767	TimeWithNoPredator_Minutes refers to the time window within the field video when fish in the social group were free to interact with one another
10	1	001_093_F	001_058_F	Related	F	F	0	12.8649	39.5767
11	1	001_093_F	001_059_F	Unrelated	F	F	0	8.79521	39.5767
12	1	001_093_F	001_062_DM	Related	F	M	0	11.3494	39.5767
13	7	007_072_DM	007_075_F	Unrelated	M	F	1	1.69104	38.8117
14	7	007_075_F	007_072_DM	Unrelated	F	M	0	1.69104	38.8117
15	9	009_034_F	009_035_F	Unrelated	F	F	1	10.6027	39.5883
16	9	009_034_F	009_037_DM	Unrelated	F	M	2	5.41831	39.5883
17	9	009_035_F	009_034_F	Unrelated	F	F	2	10.6027	39.5883
18	9	009_035_F	009_037_DM	Unrelated	F	M	2	7.49072	39.5883
19	9	009_037_DM	009_034_F	Unrelated	M	F	3	5.41831	39.5883
20	9	009_037_DM	009_035_F	Unrelated	M	F	3	7.49072	39.5883
22	16	016_020_DM	016_064_F	Related	M	F	0	7.40528	40
23	16	016_020_DM	016_074_F	Unrelated	M	F	0	13.5484	40
29	16	016_064_F	016_020_DM	Related	F	M	0	7.40528	40
31	16	016_064_F	016_074_F	Unrelated	F	F	0	10.9762	40
33	16	016_074_F	016_020_DM	Unrelated	F	M	0	13.5484	40
35	16	016_074_F	016_064_F	Unrelated	F	F	0	10.9762	40
42	18	018_113_M	018_116_F	Related	M	F	0	6.95	38.6717
43	18	018_113_M	018_117_M	Unrelated	M	M	1	6.01947	38.6717
47	18	018_116_F	018_113_M	Related	F	M	0	6.95	38.6717
49	18	018_116_F	018_117_M	Unrelated	F	M	2	6.61019	38.6717
50	18	018_117_M	018_113_M	Unrelated	M	M	0	6.01947	38.6717
52	18	018_117_M	018_116_F	Unrelated	M	F	1	6.61019	38.6717
55	20	020_146_F	020_149_DM	Unrelated	F	M	0	4.01724	39.515
56	20	020_146_F	020_150_F	Unrelated	F	F	0	10.7463	39.515
65	20	020_149_DM	020_146_F	Unrelated	M	F	0	4.01724	39.515
68	20	020_149_DM	020_150_F	Unrelated	M	F	0	7.94362	39.515
69	20	020_150_F	020_146_F	Unrelated	F	F	0	10.7463	39.515
72	20	020_150_F	020_149_DM	Unrelated	F	M	0	7.94362	39.515
85	21	021_109_DM	021_110_F	Unrelated	M	F	1	5.32661	39.6283
87	21	021_109_DM	021_158_F	Unrelated	M	F	3	5.66224	39.6283
90	21	021_110_F	021_109_DM	Unrelated	F	M	0	5.32661	39.6283
92	21	021_110_F	021_158_F	Unrelated	F	F	3	9.81809	39.6283
100	21	021_158_F	021_109_DM	Unrelated	F	M	0	5.66224	39.6283
101	21	021_158_F	021_110_F	Unrelated	F	F	0	9.81809	39.6283
123	22	022_133_F	022_134_F	Unrelated	F	F	0	11.5317	40
124	22	022_133_F	022_135_DM	Unrelated	F	M	0	10.8692	40
125	22	022_133_F	022_136_M	Unrelated	F	M	0	3.1592	40
132	22	022_134_F	022_133_F	Unrelated	F	F	0	11.5317	40
133	22	022_134_F	022_135_DM	Unrelated	F	M	0	0.671248	40
134	22	022_134_F	022_136_M	Unrelated	F	M	0	12.9343	40
141	22	022_135_DM	022_133_F	Unrelated	M	F	0	10.8692	40
142	22	022_135_DM	022_134_F	Unrelated	M	F	27	0.671248	40
143	22	022_135_DM	022_136_M	Unrelated	M	M	0	12.2651	40
150	22	022_136_M	022_133_F	Unrelated	M	F	0	3.1592	40
151	22	022_136_M	022_134_F	Unrelated	M	F	0	12.9343	40
152	22	022_136_M	022_135_DM	Unrelated	M	M	1	12.2651	40
198	25	025_054_F	025_055_DM	Unrelated	F	M	0	11.8091	37.8067
199	25	025_054_F	025_056_F	Unrelated	F	F	0	10.9135	37.8067
202	25	025_055_DM	025_054_F	Unrelated	M	F	1	11.8091	37.8067
203	25	025_055_DM	025_056_F	Unrelated	M	F	5	3.39109	37.8067
206	25	025_056_F	025_054_F	Unrelated	F	F	0	10.9135	37.8067
207	25	025_056_F	025_055_DM	Unrelated	F	M	0	3.39109	37.8067
213	26B	026A_125_M	026B_123_F	Unrelated	M	F	5	2.15552	38.3417
214	26B	026B_123_F	026A_125_M	Unrelated	F	M	0	2.15552	38.3417
219	26A	026B_127_M	026B_128_F	Unrelated	M	F	2	3.08518	38.3417
222	26A	026B_128_F	026B_127_M	Unrelated	F	M	2	3.08518	38.3417
234	27	027_160_F	027_187_M	Unrelated	F	M	0	2.65389	39.5367
244	27	027_187_M	027_160_F	Unrelated	M	F	0	2.65389	39.5367
265	28	028_174_F	028_213_DM	Unrelated	F	M	2	5.87023	35.67
266	28	028_174_F	028_407_M	Related	F	M	7	11.5473	35.67
270	28	028_213_DM	028_174_F	Unrelated	M	F	0	5.87023	35.67
271	28	028_213_DM	028_407_M	Unrelated	M	M	1	5.87403	35.67
275	28	028_407_M	028_174_F	Related	M	F	5	11.5473	35.67
276	28	028_407_M	028_213_DM	Unrelated	M	M	11	5.87403	35.67
277	34	034_177_F	034_178_F	Unrelated	F	F	0	9.14333	40
278	34	034_177_F	034_179_F	Unrelated	F	F	3	6.12887	40
282	34	034_177_F	034_183_F	Unrelated	F	F	0	7.57183	40
283	34	034_177_F	034_184_M	Unrelated	F	M	2	2.27325	40
284	34	034_178_F	034_177_F	Unrelated	F	F	0	9.14333	40
285	34	034_178_F	034_179_F	Related	F	F	0	10.7411	40
289	34	034_178_F	034_183_F	Related	F	F	0	6.34106	40
290	34	034_178_F	034_184_M	Unrelated	F	M	0	6.87017	40
291	34	034_179_F	034_177_F	Unrelated	F	F	4	6.12887	40
292	34	034_179_F	034_178_F	Related	F	F	0	10.7411	40
296	34	034_179_F	034_183_F	Related	F	F	0	5.27309	40
297	34	034_179_F	034_184_M	Related	F	M	2	6.44257	40
319	34	034_183_F	034_177_F	Unrelated	F	F	1	7.57183	40
320	34	034_183_F	034_178_F	Related	F	F	0	6.34106	40
321	34	034_183_F	034_179_F	Related	F	F	0	5.27309	40
325	34	034_183_F	034_184_M	Related	F	M	5	6.13531	40
326	34	034_184_M	034_177_F	Unrelated	M	F	3	2.27325	40
327	34	034_184_M	034_178_F	Unrelated	M	F	0	6.87017	40
328	34	034_184_M	034_179_F	Related	M	F	0	6.44257	40
332	34	034_184_M	034_183_F	Related	M	F	0	6.13531	40
335	42	042_286_M	042_716_F	Unrelated	M	F	0	5.27408	40
342	42	042_716_F	042_286_M	Unrelated	F	M	4	5.27408	40
345	44	044_383_F	044_385_F	Unrelated	F	F	0	8.51036	37.7767
346	44	044_383_F	044_386_F	Related	F	F	0	22.0144	37.7767
350	44	044_383_F	044_391_M	Unrelated	F	M	1	5.05479	37.7767
351	44	044_383_F	044_392_F	Unrelated	F	F	1	8.92273	37.7767
353	44	044_383_F	044_447_M	Unrelated	F	M	0	9.58882	37.7767
354	44	044_385_F	044_383_F	Unrelated	F	F	0	8.51036	37.7767
355	44	044_385_F	044_386_F	Unrelated	F	F	1	14.0625	37.7767
359	44	044_385_F	044_391_M	Unrelated	F	M	0	4.06915	37.7767
360	44	044_385_F	044_392_F	Unrelated	F	F	2	2.09583	37.7767
362	44	044_385_F	044_447_M	Unrelated	F	M	0	7.41233	37.7767
363	44	044_386_F	044_383_F	Related	F	F	0	22.0144	37.7767
364	44	044_386_F	044_385_F	Unrelated	F	F	1	14.0625	37.7767
368	44	044_386_F	044_391_M	Unrelated	F	M	0	18.1281	37.7767
369	44	044_386_F	044_392_F	Unrelated	F	F	0	14.9701	37.7767
371	44	044_386_F	044_447_M	Unrelated	F	M	0	19.8494	37.7767
399	44	044_391_M	044_383_F	Unrelated	M	F	4	5.05479	37.7767
400	44	044_391_M	044_385_F	Unrelated	M	F	3	4.06915	37.7767
401	44	044_391_M	044_386_F	Unrelated	M	F	0	18.1281	37.7767
405	44	044_391_M	044_392_F	Unrelated	M	F	3	3.91772	37.7767
407	44	044_391_M	044_447_M	Related	M	M	4	5.72227	37.7767
408	44	044_392_F	044_383_F	Unrelated	F	F	0	8.92273	37.7767
409	44	044_392_F	044_385_F	Unrelated	F	F	3	2.09583	37.7767
410	44	044_392_F	044_386_F	Unrelated	F	F	0	14.9701	37.7767
414	44	044_392_F	044_391_M	Unrelated	F	M	4	3.91772	37.7767
416	44	044_392_F	044_447_M	Unrelated	F	M	9	5.50369	37.7767
426	44	044_447_M	044_383_F	Unrelated	M	F	0	9.58882	37.7767
427	44	044_447_M	044_385_F	Unrelated	M	F	0	7.41233	37.7767
428	44	044_447_M	044_386_F	Unrelated	M	F	0	19.8494	37.7767
432	44	044_447_M	044_391_M	Related	M	M	3	5.72227	37.7767
433	44	044_447_M	044_392_F	Unrelated	M	F	2	5.50369	37.7767
443	45	045_373_M	045_374_F	Unrelated	M	F	0	7.52363	39.0567
447	45	045_373_M	045_380_M	Unrelated	M	M	0	1.81156	39.0567
448	45	045_373_M	045_586_M	Unrelated	M	M	0	22.5604	39.0567
450	45	045_374_F	045_373_M	Unrelated	F	M	0	7.52363	39.0567
454	45	045_374_F	045_380_M	Unrelated	F	M	0	5.95585	39.0567
455	45	045_374_F	045_586_M	Unrelated	F	M	0	22.8854	39.0567
478	45	045_380_M	045_373_M	Unrelated	M	M	0	1.81156	39.0567
479	45	045_380_M	045_374_F	Unrelated	M	F	0	5.95585	39.0567
483	45	045_380_M	045_586_M	Unrelated	M	M	0	23.223	39.0567
485	45	045_586_M	045_373_M	Unrelated	M	M	0	22.5604	39.0567
486	45	045_586_M	045_374_F	Unrelated	M	F	0	22.8854	39.0567
490	45	045_586_M	045_380_M	Unrelated	M	M	0	23.223	39.0567
498	52	052_193_F	052_195_DM	Related	F	M	43	5.33837	39.9617
507	52	052_195_DM	052_193_F	Related	M	F	23	5.33837	39.9617
529	69	069_329_F	069_369_M	Unrelated	F	M	0	9.81185	39.24
530	69	069_329_F	069_720_F	Related	F	F	0	7.64554	39.24
542	69	069_369_M	069_329_F	Unrelated	M	F	2	9.81185	39.24
545	69	069_369_M	069_720_F	Unrelated	M	F	0	7.33116	39.24
547	69	069_720_F	069_329_F	Related	F	F	0	7.64554	39.24
550	69	069_720_F	069_369_M	Unrelated	F	M	6	7.33116	39.24
551	86	086_589_F	086_590_F	Unrelated	F	F	0	12.7802	39.51
552	86	086_589_F	086_606_M	Unrelated	F	M	0	5.7356	39.51
553	86	086_590_F	086_589_F	Unrelated	F	F	0	12.7802	39.51
554	86	086_590_F	086_606_M	Unrelated	F	M	0	7.04773	39.51
555	86	086_606_M	086_589_F	Unrelated	M	F	0	5.7356	39.51
556	86	086_606_M	086_590_F	Unrelated	M	F	0	7.04773	39.51
557	116	116_895_F	116_900_M	Related	F	M	0	7.04855	37.655
558	116	116_895_F	116_901_M	Related	F	M	0	8.82402	37.655
559	116	116_895_F	116_902_F	Unrelated	F	F	0	11.6758	37.655
560	116	116_895_F	116_903_M	Related	F	M	0	9.91472	37.655
561	116	116_895_F	116_907_M	Related	F	M	0	4.26513	37.655
562	116	116_900_M	116_895_F	Related	M	F	0	7.04855	37.655
563	116	116_900_M	116_901_M	Related	M	M	0	10.9538	37.655
564	116	116_900_M	116_902_F	Unrelated	M	F	0	11.4489	37.655
565	116	116_900_M	116_903_M	Related	M	M	1	4.68146	37.655
566	116	116_900_M	116_907_M	Related	M	M	0	5.02391	37.655
567	116	116_901_M	116_895_F	Related	M	F	0	8.82402	37.655
568	116	116_901_M	116_900_M	Related	M	M	0	10.9538	37.655
569	116	116_901_M	116_902_F	Unrelated	M	F	1	4.01572	37.655
570	116	116_901_M	116_903_M	Related	M	M	0	9.54777	37.655
571	116	116_901_M	116_907_M	Related	M	M	0	6.31132	37.655
572	116	116_902_F	116_895_F	Unrelated	F	F	0	11.6758	37.655
573	116	116_902_F	116_900_M	Unrelated	F	M	0	11.4489	37.655
574	116	116_902_F	116_901_M	Unrelated	F	M	2	4.01572	37.655
575	116	116_902_F	116_903_M	Unrelated	F	M	2	8.40798	37.655
576	116	116_902_F	116_907_M	Unrelated	F	M	0	8.04635	37.655
577	116	116_903_M	116_895_F	Related	M	F	0	9.91472	37.655
578	116	116_903_M	116_900_M	Related	M	M	2	4.68146	37.655
579	116	116_903_M	116_901_M	Related	M	M	0	9.54777	37.655
580	116	116_903_M	116_902_F	Unrelated	M	F	0	8.40798	37.655
581	116	116_903_M	116_907_M	Related	M	M	1	6.054	37.655
582	116	116_907_M	116_895_F	Related	M	F	0	4.26513	37.655
583	116	116_907_M	116_900_M	Related	M	M	0	5.02391	37.655
584	116	116_907_M	116_901_M	Related	M	M	1	6.31132	37.655
585	116	116_907_M	116_902_F	Unrelated	M	F	0	8.04635	37.655
586	116	116_907_M	116_903_M	Related	M	M	1	6.054	37.655
588	121	121_938_M	121_940_F	Unrelated	M	F	0	3.45789	36.5067
591	121	121_940_F	121_938_M	Unrelated	F	M	0	3.45789	36.5067
