# Supplementary material for: Aggression and spatial positioning of kin and non-kin fish in social groups
Source: Behav Ecol. 2023 May 12;34(4):673–81. doi: 10.1093/beheco/arad036 (PMC10332448; doi:10.1093/beheco/arad036)
Supplement: arad036_suppl_Supplementary_Material_S3 [file arad036_suppl_supplementary_material_s3.zip]

Archive with 1 entries (1 files):
- arad036_suppl_Supplementary_Material_S3.R
