# Supplementary material for: Aggression and spatial positioning of kin and non-kin fish in social groups
Source: Behav Ecol. 2023 May 12;34(4):673–81. doi: 10.1093/beheco/arad036 (PMC10332448; doi:10.1093/beheco/arad036)
Supplement: arad036_suppl_Supplementary_Material_S3 [file arad036_suppl_supplementary_material_s3.zip › arad036_suppl_Supplementary_Material_S3.R]

data <- read.csv("Bose et al._MS_data.csv")
data$Assignment <- as.factor(as.character(data$Assignment))
data$Group <- as.factor(as.character(data$Group))
data$Row <- as.factor(as.character(data$Row))
library(tidyverse)
library(glmmTMB)
library(DHARMa)
library(performance)

data$SexPair <- as.factor(paste(pmin(as.character(data$AggressorSex), as.character(data$RecipientSex)), pmax(as.character(data$AggressorSex), as.character(data$RecipientSex)), sep="_")) # makes a variable that indicates the type of fish that are interacting

data$dyad <- as.factor(paste(pmin(as.character(data$AggressorID), as.character(data$RecipientID)), pmax(as.character(data$AggressorID), as.character(data$RecipientID)), sep="_")) # make a variable to capture each specific dyad of individuals in the dataset

obs.sum <- data %>%
  group_by(Assignment, SexPair, dyad)%>%
  summarise(sum_contest=sum(ContestBehavioursGiven/TimeWithNoPredator_Minutes, na.rm = T), # this is the number of contest behaviours expressed in a pair of fish divided by the time window when the group members were able to interact
            sum_contest_raw = sum(ContestBehavioursGiven, na.rm = T), # this is the raw number of contest behaviours expressed within a pair of fish
            distance = mean(Distance_cm, na.rm = T), # the distance separating the two fish's home shells
            offset = mean(TimeWithNoPredator_Minutes)) # the time window when the fish could interact

obs.sum$Group <- sub("_.*", "", obs.sum$dyad)        

obs.sum2 <- obs.sum %>%
  group_by(Assignment, SexPair)%>%
  summarise(mean=mean(sum_contest, na.rm = T)) # average contest behaviours within a pairs of fish, split up by sex and kinship

obsF_Fdiff <- obs.sum2$mean[1] - obs.sum2$mean[4]
obsF_Mdiff <- obs.sum2$mean[2] - obs.sum2$mean[5]
obsM_Mdiff <- obs.sum2$mean[3] - obs.sum2$mean[6]

F_Fsummary <- c()
F_Msummary <- c()
M_Msummary <- c()
for(i in 1:10000) { #number of permutations
  data.r <- obs.sum
  data.r <- data.r %>% group_by(SexPair) %>% mutate(sum_contest = sample(sum_contest)) # randomize the contest counts within SexPairs. 
  
  # now we summarize the randomized data to get differences between the groups
  sum.r <- data.r %>%
    group_by(Assignment, SexPair)%>%
    summarise(mean=mean(sum_contest, na.rm = T))
  

  # take the differences between Related - Unrelated 
    F_Fdiff <- sum.r$mean[1] - sum.r$mean[4]
    F_Mdiff <- sum.r$mean[2] - sum.r$mean[5]
    M_Mdiff <- sum.r$mean[3] - sum.r$mean[6]
  
  F_Fsummary <- c(F_Fsummary, F_Fdiff)
  F_Msummary <- c(F_Msummary, F_Mdiff)
  M_Msummary <- c(M_Msummary, M_Mdiff)
}


F_Fsummary <- as.data.frame(F_Fsummary)
hist(F_Fsummary[,1], breaks = 20)
abline(v=obsF_Fdiff,col=2,lwd=2)

F_Msummary <- as.data.frame(F_Msummary)
hist(F_Msummary[,1], breaks = 20)
abline(v=obsF_Mdiff,col=2,lwd=2)

M_Msummary <- as.data.frame(M_Msummary)
hist(M_Msummary[,1], breaks = 20)
abline(v=obsM_Mdiff,col=2,lwd=2)

length(F_Fsummary[F_Fsummary <= obsF_Fdiff])/10000 # we are looking at the proportion of difference values that is AT LEAST as extreme as our observed difference value. Randomizations showed that there was never a difference value more extreme than our observation for female-female contests
length(F_Msummary[F_Msummary >= obsF_Mdiff])/10000
length(M_Msummary[M_Msummary <= obsM_Mdiff])/10000


### The following model examines the effects of distance and kinship in affecting counts of contest behaviours
obs.sum$SexPair <- relevel(obs.sum$SexPair, ref = "M_M")
obs.sum$Assignment <- relevel(obs.sum$Assignment, ref = "Related")

mod.nb2 <- glmmTMB(sum_contest_raw ~ Assignment + SexPair + log10(distance) + (1|Group), offset = log(offset), family = "nbinom2", data = obs.sum)
simulationOutput <- simulateResiduals(fittedModel = mod.nb2)
plot(simulationOutput)
check_model(mod.nb2)
summary(mod.nb2)


### The following model examines the effects of kinship on spatial arrangement of individuals on a territory
means <- obs.sum %>%
  group_by(Assignment, SexPair)%>%
  summarise(mean_dist=mean(distance, na.rm = T))

obs.sum$AssignmentSexPair <- as.factor(paste(obs.sum$Assignment, obs.sum$SexPair, sep = "_")) #  This variable is for the dispersion model
obs.sum$AssignmentSexPair <- relevel(obs.sum$AssignmentSexPair, ref = "Unrelated_F_M")

mod <- glmmTMB(log10(distance) ~ Assignment + SexPair + (1|Group), family = "gaussian", dispformula = ~ AssignmentSexPair, data = obs.sum)
simulationOutput <- simulateResiduals(fittedModel = mod)
plot(simulationOutput)
check_model(mod)
summary(mod)
